# Supplementary material for: In Vitro Detection of Lactate and Uric Acid Based on Adaptive Graphene Oxide Membranes
Source: Small Sci. 2024 Feb 27;4(4):2300264. doi: 10.1002/smsc.202300264 (PMC11935139; doi:10.1002/smsc.202300264)
Supplement: Supplementary file 1 — Supplementary Material [file SMSC-4-2300264-s001.zip]

Archive with 3 entries (3 files):
- smsc.202300264-sup-0001-suppdata-S1.pdf
- smsc.202300264-sup-0002-suppdata-S2.mp4
- smsc.202300264-sup-0003-suppdata-S3.mp4
